# Supplementary material for: A prediction nomogram for metabolic syndrome in children: A retrospective study
Source: PLoS One. 2025 Oct 10;20(10):e0334097. doi: 10.1371/journal.pone.0334097 (PMC12513670; doi:10.1371/journal.pone.0334097)
Supplement: S1 Table — GR% = Granulocyte ratio; LY% = Lymphocyte ratio; EOS% = Eosinophil ratio; MCV = Mean red cell volume; MCHC = Mean corpuscular hemoglobin concentration; MPV = Mean platelet volume; RDW-SD = Red blood cell volume distribution width; PDW = Platelet distribution width; T-bill = Total bilirubin; D-BIL = Direct bilirubin; IBIL = Indirect bilirubin; ALB = Albumin; TBA = Total biliary acid; GLU = Glucose; HbA1c% = Glycosylated hemoglobin ratio; H = Hardness; FLD = Fatty liver disease; POS = Probability Of Success. (XLSX) [file pone.0334097.s004.xlsx]

## Sheet: S1 Table
S1 Table. Statistical description of the original dataset in 6-18 age group. GR% = Granulocyte ratio; LY% = Lymphocyte ratio; EOS% = Eosinophil ratio; MCV = Mean red cell volume; MCHC = Mean corpuscular hemoglobin concentration; MPV = Mean platelet volume; RDW-SD = Red blood cell volume distribution width; PDW = Platelet distribution width; T-bill = Total bilirubin; D-BIL = Direct bilirubin; IBIL…
Variables	Non-MS（n=485） M(P25,P75)/N(%)	MS（n=138） M(P25,P75)/N(%)	Total（n=623) M(P25,P75)/N(%)	t/c2/Z	P-value
Gender				0.05	0.829
Male	354(73)	102(73.9)	456(73.2)
Female	131(27)	36(26.1)	167(26.8)
Nation				1.7	0.192
Han	419(86.4)	125(90.5)	544(87.3)
Other	66(13.6)	13(9.5)	79(12.7)
GR%	0.54（0.48，0.59）	0.53（0.49，0.59）	0.54(0.48,0.59)	-0.25	0.804
LY%	0.37(0.32,0.42)	0.37(0.33,0.41)	0.37(0.33,0.42)	-0.09	0.932
Monocyte ratio	0.06(0.05,0.07)	0.06(0.05,0.07)	0.06(0.05,0.07)	-0.95	0.344
EOS%	0.02(0.01,0.04)	0.02(0.02,0.03)	0.02(0.01,0.04)	-0.1	0.922
MCV	82.30(79.60,85.40)	82.20(80.08,85.45)	82.30(79.80,85.40)	-0.01	0.996
Basophil ratio	0.00(0.00,0.00)	0.00(0.00,0.00)	0.00(0.00,0.00)	-1.14	0.253
Average RBC hemoglobin concentration	333.16(327.00,341.00)	334.50(328.00,344.25)	333.16(327.00,341.00)	-1.5	0.133
Coefficient of variation of red blood cell distribution width	13.10(12.60,13.49)	13.10(12.70,13.53)	13.10(12.60,13.50)	-0.74	0.462
Number of eosinophils	0.16(0.10,0.23)	0.17(0.11,0.26)	0.16(0.10,0.23)	-1.26	0.209
Number of monocytes	0.44(0.38,0.50)	0.46(0.37,0.55)	0.44(0.37,0.52)	-1.65	0.098
Number of basophils	0.01(0.01,0.01)	0.01(0.01,0.02)	0.01(0.01,0.02)	-0.62	0.538
MCHC	27.50(26.80,28.40)	27.70(26.80,28.50)	27.60(26.80,28.40)	-0.81	0.418
MPV	10.30（9.70，11.20）	10.20（9.60，11.00）	10.30(9.70,11.10)	-1.26	0.208
RDW-SD	38.61（37.20，39.80）	38.75（37.48，40.10）	38.61(37.20,39.80)	-1.27	0.205
PDW	11.60（10.60，12.73）	11.40（10.60，12.93）	11.50(10.60,12.80)	-0.16	0.873
T-bill	10.00（8.00，12.40）	9.55（7.50，12.63）	10.00(7.90,12.40)	-1.04	0.298
D-BIL	3.10（2.30，3.90）	2.70（2.08，3.73）	3.00(2.20,3.90)	-1.85	0.065
IBIL	7.00（5.40，8.90)	6.85（5.38，9.10）	6.91(5.40,8.90)	-0.36	0.722
ALB	42.80(40.70,44.55)	43.00(41.30,44.70)	42.80(40.90,44.60)	-1.51	0.131
TBA	2.70（1.70，3.80）	2.95（1.60，4.83）	2.70(1.70,3.90)	-1.57	0.116
GLU	4.55（4.29，4.77）	4.50（4.25，4.79）	4.53(4.29,4.78)	-0.13	0.896
HbA1c%	4.87(4.69,5.03)	4.88(4.69,5.06)	4.87(4.69,5.03)	-0.48	0.633
Cu	0.93(0.85,0.99)	0.93(0.86,1.00)	0.93(0.85,1.00)	-0.66	0.51
Zn	6.70(6.07,7.39)	6.65(6.06,7.50)	6.70(6.07,7.40)	-0.1	0.921
Ca	62.38(58.90,65.77)	62.57(58.90,65.74)	62.41(58.91,65.75)	-0.29	0.774
Mg	36.56(34.34,39.28)	37.00(34.79,39.28)	36.67(34.50,39.32)	-0.86	0.39
Fe	410.49(383.60,438.78)	410.49(382.61,443.93)	410.49(383.58,439.57)	-0.21	0.835
BPb	26.77(20.77,32.41)	27.06(21.13,33.40)	26.87(20.91,32.74)	-0.43	0.664
H	0.23(0.20,0.28)	0.21(0.20,0.28)	0.23(0.20,0.28)	-0.76	0.446
FLD	0.10(0.10,0.10)	0.10(0.10,0.10)	0.10(0.10,0.10)	-0.84	0.402
POS	90.33(84.00,96.08)	91.00(85.04,100.00)	91.00(84.33,97.00)	-1.06	0.289
