# Supplementary material for: A prediction nomogram for metabolic syndrome in children: A retrospective study
Source: PLoS One. 2025 Oct 10;20(10):e0334097. doi: 10.1371/journal.pone.0334097 (PMC12513670; doi:10.1371/journal.pone.0334097)
Supplement: S2 Table — GR% = Granulocyte ratio; LY% = Lymphocyte ratio; EOS% = Eosinophil ratio; MCV = Mean red cell volume; MCHC = Mean corpuscular hemoglobin concentration; MPV = Mean platelet volume; RDW-SD = Red blood cell volume distribution width; PDW = Platelet distribution width; T-bill = Total bilirubin; D-BIL = Direct bilirubin; IBIL = Indirect bilirubin; ALB = Albumin; TBA = Total biliary acid; GLU = Glucose; HbA1c% = Glycosylated hemoglobin ratio; H = Hardness; FLD = Fatty liver disease; POS = Probability Of Success; LS = Liver Stiffness. (XLSX) [file pone.0334097.s005.xlsx]

## Sheet: S2 Table
S2 Table. Statistical description of the original dataset in 6-9 age group. GR% = Granulocyte ratio; LY% = Lymphocyte ratio; EOS% = Eosinophil ratio; MCV = Mean red cell volume; MCHC = Mean corpuscular hemoglobin concentration; MPV = Mean platelet volume; RDW-SD = Red blood cell volume distribution width; PDW = Platelet distribution width; T-bill = Total bilirubin; D-BIL = Direct bilirubin; IBIL …
Variables	Non-MS（n=187） M(P25,P75)/N(%)	MS（n=34） M(P25,P75)/N(%)	Total（n=221) M(P25,P75)/N(%)	t/c2/Z	P-value
NAFLD				4.97	0.026
+	20(10.7)	9(26.5)	29（13.1）
-	167（89.3）	25（73.5）	192（86.9）
Gender				0.09	0.76
Male	126（67.4）	22（64.7）	148（67）
Female	61（32.6）	12（35.3）	73（33）
Age	8(7,9)	8(8,9)	8（7,9)	-1.35	0.178
Nation				0	0.983
Han	163（87.2）	29（85.3）	192（86.9）
Other	24（12.8）	5（14.7）	29（13.1）
Residence				0.06	0.809
Urban	145（77.5）	27（79.4）	172（77.8）
Rural	42（22.5)	7(20.6)	49(22.2)
Ht	132.68±8.38	136.26±6.92	133.23±8.26	-2.35	0.02
Wt	40.18±9.71	45.89±8.98	41.06±9.8	-3.19	0.002
SBP	110(102,118)	124(114.25,129.25)	112(102,122)	-4.49	<0.001
SBP+				26.68	<0.001
+	56(29.9)	26(76.5)	82(37.1)
-	131(70.1)	8(23.5)	139(62.9)
DBP	64(58,72)	69.5(63,78.25)	65(59,72.5)	-2.87	0.004
DBP+				8.41	0.004
+	35(18.7)	14(41.2)	49(22.2)
-	152(81.3)	20(58.8)	172(77.8)
Hypertension				25.38	<0.001
+	72(38.5)	29(85.3)	101(45.7)
-	115(61.5)	5(14.7)	120(54.3)
WC	75.1(69.2,81.1)	80.1(75.6,84.48)	76.2(70.5,81.7)	-3.55	<0.001
WC+				7.31	0.007
+	153(81.8)	34(100)	187(84.6)
-	34(18.2)	0(0)	34(15.4)
HC	81.03±8.61	85.41±6.18	81.7±8.42	-2.83	0.005
Neck circumference	29.97±2.97	31.71±3.3	30.24±3.08	-3.08	0.002
WBC	7.39(6.27,8.17)	7.25(6.62,8.72)	7.39(6.3,8.19)	-0.88	0.378
GR%	0.54(0.48,0.59)	0.51(0.45,0.56)	0.53(0.47,0.58)	-1.58	0.114
LY%	0.37(0.33,0.42)	0.39(0.35,0.46)	0.38(0.33,0.42)	-1.43	0.151
Monocyte ratio	0.06(0.05,0.07)	0.06(0.05,0.07)	0.06(0.05,0.07)	-0.11	0.914
EOS%	0.02(0.01,0.04)	0.03(0.02,0.04)	0.02(0.02,0.04)	-1.87	0.062
MCV	82.2(79.6,85.2)	81.35(79.23,83.03)	81.7(79.55,84.7)	-1.47	0.142
Basophil ratio	0(0,0)	0(0,0)	0(0,0)	-1	0.319
Average RBC hemoglobin concentration	333.16(327,340)	337(326.75,343.5)	333.16(327,341)	-1.06	0.29
NEU	3.88(3.13,4.69)	3.78(2.88,4.63)	3.86(3.06,4.67)	-0.12	0.906
Lymphocyte count	2.71(2.31,3)	2.91(2.46,3.42)	2.71(2.32,3.08)	-2.24	0.025
Coefficient of variation of red blood cell distribution width	13(12.6,13.4)	13.1(12.9,13.63)	13(12.6,13.4)	-1.29	0.195
Number of eosinophils	0.16(0.1,0.21)	0.21(0.14,0.28)	0.17(0.11,0.22)	-2.41	0.016
Number of monocytes	0.44(0.38,0.5)	0.46(0.38,0.57)	0.45(0.38,0.51)	-1.21	0.225
Number of basophils	0.01(0.01,0.01)	0.01(0,0.01)	0.01(0.01,0.01)	-1.35	0.179
RBC	4.82(4.58,5.05)	4.95(4.65,5.18)	4.85(4.61,5.08)	-1.84	0.066
Hb	133(126,136)	132(130,140.25)	133(127,136.5)	-1.68	0.094
HCT	39.6(37.7,40.8)	40.15(38.03,41.83)	39.8(37.75,40.95)	-1.8	0.071
MCHC	27.5(26.8,28.2)	27.45(26.5,28)	27.5(26.8,28.2)	-1.11	0.266
MPV	10.2(9.7,11.1)	10.13(9.58,10.88)	10.2(9.65,11.05)	-0.39	0.696
RDW-SD	38.4(36.8,39.4)	38.1(36.78,39.43)	38.3(36.8,39.4)	-0.16	0.869
PCT	0.32(0.29,0.35)	0.33(0.3,0.37)	0.32(0.29,0.35)	-1.17	0.241
PLT	313.18(284,346)	325(286.5,359.75)	313.18(285,351)	-0.85	0.393
PDW	11.4(10.5,12.1)	11.36(10.73,12.65)	11.4(10.5,12.2)	-0.77	0.439
BAKP	224.69(220,232.5)	225(219.5,230)	224.69(220,230)	-0.18	0.855
T-bill	9.4(7.4,11.7)	8.25(6.68,10.55)	9.3(7.2,11.57)	-1.89	0.059
D-BIL	2.8(2,3.4)	2.2(1.6,3.1)	2.7(1.9,3.35)	-2.21	0.027
IBIL	6.84(5.1,8.4)	6.05(4.85,7.4)	6.7(5.1,8.3)	-1.62	0.105
TP	70.56±3.72	71.34±2.4	70.68±3.56	-1.59	0.117
ALB	42.93(40.9,45)	42.85(41.65,44.2)	42.93(41.1,44.65)	0	0.997
GLOB	27.8(25.7,29)	28.75(26.88,30.53)	28.09(25.75,29.2)	-2.21	0.027
A/G	1.55(1.46,1.69)	1.5(1.37,1.63)	1.55(1.43,1.68)	-1.69	0.09
ALT	18.6(14.3,28.6)	26.3(19.58,54.45)	19.3(14.55,29.95)	-3.76	<0.001
AST	23.4(20,26.27)	24.7(21.38,31.18)	23.5(20.1,26.27)	-1.93	0.053
AST/ALT	1.14(0.97,1.55)	0.93(0.64,1.17)	1.12(0.91,1.52)	-3.71	<0.001
TBA	2.56(1.5,3.7)	3.1(1.6,4.88)	2.6(1.6,4)	-1.55	0.121
GLU	4.61(4.29,4.75)	4.58(4.3,4.77)	4.61(4.29,4.76)	-0.44	0.66
GLU+				0	0.951
+	2(1.1)	1(2.9)	3(1.4)
-	185(98.9)	33(97.1)	218(98.6)
BUN	4.33±0.99	4.22±0.87	4.32±0.97	0.61	0.542
Cr	39.54±6	40.04±6.2	39.62±6.02	-0.45	0.656
UA	335.49±69.55	368.45±71.32	340.56±70.67	-2.53	0.012
TG	0.9(0.67,1.24)	1.81(1.53,2.28)	0.96(0.7,1.31)	-6.91	<0.001
TG+				101.43	<0.001
+	15(8)	28(82.4)	43(19.5)
-	172(92)	6(17.6)	178(80.5)
CHOL	3.88(3.46,4.18)	3.97(3.61,4.37)	3.88(3.47,4.19)	-1.31	0.189
HDL-C	1.33(1.18,1.48)	1.02(0.95,1.24)	1.28(1.14,1.46)	-5.08	<0.001
LDL-C	2.11(1.79,2.39)	2.25(1.94,2.65)	2.12(1.8,2.39)	-1.57	0.116
Lipid				49.19	<0.001
+	12(6.4)	18(52.9)	30(13.6)
-	175(93.6)	16(47.1)	191(86.4)
Hepatic hemoglobin	15.3(14.85,15.7)	15.48(14.8,15.91)	15.3(14.85,15.7)	-0.72	0.474
HbA1c	0.74(0.7,0.77)	0.75(0.72,0.78)	0.74(0.7,0.77)	-1.92	0.055
HbA1c%	4.82(4.58,5.01)	4.92(4.79,5.07)	4.83(4.59,5.02)	-1.84	0.066
Serum cortisol	9.57(7.98,11.51)	9.69(7.16,11.56)	9.62(7.88,11.5)	-0.32	0.752
INS	14.95(11.04,20.98)	19.17(12.08,27.49)	15.48(11.25,22.24)	-2.58	0.01
C-Peptide	2.3(1.93,2.85)	3.02(2.21,3.5)	2.36(1.95,3)	-3.45	0.001
Cu	0.93(0.85,1)	0.91(0.82,0.99)	0.93(0.85,1)	-0.81	0.416
Zn	6.7(6.06,7.45)	6.64(6,7.18)	6.7(6.06,7.41)	-0.48	0.632
Ca	63.83(59.31,66.52)	64.56(61.58,68.91)	63.93(59.8,66.76)	-1.61	0.106
Mg	36.33(34.6,39.29)	36.3(33.88,38.69)	36.33(34.51,39.23)	-0.45	0.65
Fe	413.9(388.55,439.61)	408.55(378.55,454.66)	411.86(388.17,441.21)	-0.26	0.792
BPb	25.74(18.6,30.91)	29.41(25.96,35.5)	26.77(20.18,32.05)	-2.61	0.009
LS	5.15(4.4,5.5)	5.15(4.39,5.6)	5.15(4.4,5.52)	-0.53	0.599
H	0.23(0.2,0.27)	0.23(0.2,0.3)	0.23(0.2,0.27)	-0.41	0.68
Fatty liver parameters	230.8(218.5,233.65)	231.63(225.41,241.55)	231.2(219.05,234.35)	-2.49	0.013
FLD	0.1(0.1,0.1)	0.1(0.1,0.11)	0.1(0.1,0.1)	-1.05	0.293
POS	90.26(83.75,95.5)	90.63(86.85,100)	90.26(84.63,97)	-0.61	0.542
