# Supplementary material for: A prediction nomogram for metabolic syndrome in children: A retrospective study
Source: PLoS One. 2025 Oct 10;20(10):e0334097. doi: 10.1371/journal.pone.0334097 (PMC12513670; doi:10.1371/journal.pone.0334097)
Supplement: S3 Table — GR% = Granulocyte ratio; LY% = Lymphocyte ratio; EOS% = Eosinophil ratio; MCV = Mean red cell volume; MCHC = Mean corpuscular hemoglobin concentration; MPV = Mean platelet volume; RDW-SD = Red blood cell volume distribution width; PDW = Platelet distribution width; T-bill = Total bilirubin; D-BIL = Direct bilirubin; IBIL = Indirect bilirubin; ALB = Albumin; TBA = Total biliary acid; GLU = Glucose; HbA1c% = Glycosylated hemoglobin ratio; H = Hardness; FLD = Fatty liver disease; POS = Probability Of Success; LS = Liver Stiffness. (XLSX) [file pone.0334097.s006.xlsx]

## Sheet: S3 Table
S3 Table. Statistical description of the original dataset in 10-18 age group. GR% = Granulocyte ratio; LY% = Lymphocyte ratio; EOS% = Eosinophil ratio; MCV = Mean red cell volume; MCHC = Mean corpuscular hemoglobin concentration; MPV = Mean platelet volume; RDW-SD = Red blood cell volume distribution width; PDW = Platelet distribution width; T-bill = Total bilirubin; D-BIL = Direct bilirubin; IBI…
Variables	Non-MS（n=298） M(P25,P75)/N(%)	MS（n=104） M(P25,P75)/N(%)	Total（n=402) M(P25,P75)/N(%)	t/c2/Z	P-value
NAFLD				9.99	0.002
+	92（30.9）	50（48.1）	142（35.3）
-	206（69.1）	54（51.9）	260(64.7)
Gender				0.01	0.932
Male	228(76.5)	80(76.9)	308(76.6)
Female	70(23.5)	24(23.1)	94(23.4)
Age	11(10,12)	12(10.25,13)	11(10,12)	-2.26	0.024
Nation				2.9	0.089
Han	256(85.9)	96(92.3)	352(87.6)
Other	42(14.1)	8(7.7)	50(12.4)
Residence				9.54	0.002
Urban	237(79.5)	67(64.4)	304(75.6)
Rural	61(20.5)	37(35.6)	98(24.4)
Ht	148.83±9.95	151.93±9.8	149.63±10	-2.74	0.006
Wt	55.32±13.14	63.09±13.28	57.33±13.59	-5.18	<0.001
SBP	116.41±13.55	124.62±11.97	118.53±13.63	-5.48	<0.001
SBP+				39.27	<0.001
+	101(33.9)	72(69.2)	229(57)
-	197(66.1)	32(30.8)	173(43)
DBP	65(61,71.25)	74(67,79)	67(62,75)	-6.57	<0.001
DBP+				25.23	<0.001
+	45(15.1)	40(38.5)	317(78.9)
-	253(84.9)	64(61.5)	85(21.1)
Hypertension				63.71	<0.001
+	111(37.2)	86(82.7)	205(51)
-	187(62.8)	18(17.3)	197(49)
WC	83.8(76.93,91.13)	89.4(82.83,95.95)	85.45(79.6,92.1)	-5.17	<0.001
WC+				23.65	<0.001
+	240(80.5)	104(100)	58(14.4)
-	58(19.5)	0(0)	344(85.6)
HC	91.33±9.9	96.38±9.14	92.64±9.95	-4.56	<0.001
Neck circumference	32.7(31,34.9)	34.55(33.4,36.68)	33.4(31.4,35.5)	-5.78	<0.001
WBC	6.99(5.89,8)	7.43(6.29,8.96)	7.1(5.98,8.32)	-2.63	0.009
GR%	0.54(0.47,0.59)	0.54(0.5,0.6)	0.54(0.48,0.59)	-1.09	0.274
LY%	0.37±0.08	0.36±0.07	0.37±0.07	0.78	0.437
Monocyte ratio	0.06(0.05,0.07)	0.06(0.05,0.07)	0.06(0.05,0.07)	-1.1	0.271
EOS%	0.02(0.01,0.04)	0.02(0.01,0.03)	0.02(0.01,0.04)	-1.07	0.285
MCV	82.3(79.6,85.6)	83(80.2,85.68)	82.4(79.98,85.6)	-0.6	0.546
Basophil ratio	0(0,0)	0(0,0)	0(0,0)	-0.41	0.683
Average RBC hemoglobin concentration	333.58(327,341)	334(329,344.75)	334(327,342)	-1.01	0.313
NEU	3.67(2.92,4.62)	4(3.26,5.19)	3.83(3.02,4.74)	-2.48	0.013
Lymphocyte count	2.59(2.14,2.95)	2.64(2.34,3.1)	2.62(2.17,3)	-2.04	0.041
Coefficient of variation of red blood cell distribution width	13.1(12.7,13.5)	13.01(12.7,13.49)	13.1(12.7,13.5)	-0.08	0.937
Number of eosinophils	0.16(0.1,0.24)	0.14(0.1,0.25)	0.15(0.1,0.24)	-0.15	0.884
Number of monocytes	0.43(0.37,0.5)	0.46(0.36,0.55)	0.44(0.37,0.52)	-1.29	0.199
Number of basophils	0.01(0.01,0.01)	0.01(0.01,0.02)	0.01(0.01,0.02)	-1.52	0.127
RBC	4.9(4.67,5.09)	4.98(4.73,5.26)	4.91(4.69,5.14)	-2.44	0.015
Hb	134(129,139.25)	138.5(132.25,145)	135(129,141)	-4.47	<0.001
HCT	39.93(38.5,41.7)	41.15(39.8,43.7)	40.15(38.8,42.2)	-4.13	<0.001
MCHC	27.6(26.8,28.6)	27.8(26.9,28.8)	27.65(26.8,28.6)	-1.23	0.218
MPV	10.4(9.8,11.27)	10.3(9.63,11)	10.3(9.8,11.2)	-1.42	0.155
RDW-SD	38.66(37.3,40)	38.8(37.9,40.3)	38.7(37.5,40.1)	-1.05	0.295
PCT	0.32(0.27,0.35)	0.34(0.29,0.38)	0.32(0.28,0.35)	-3.51	<0.001
PLT	308.85(263,343)	328(275.91,377.75)	311(266.08,353.13)	-3.23	0.001
PDW	11.8(10.8,13.1)	11.4(10.6,13.08)	11.7(10.7,13.1)	-0.98	0.329
BAKP	224.69(218.25,230)	220(211.98,230)	223.67(216,230)	-2.23	0.026
T-bill	10.5(8.2,12.95)	10.1(8.1,13.18)	10.26(8.2,13.1)	-0.53	0.597
D-BIL	3.22(2.4,4.2)	2.95(2.2,4.1)	3.2(2.3,4.2)	-1.5	0.133
IBIL	7.12(5.48,9.2)	7.2(5.65,9.35)	7.17(5.5,9.2)	-0.22	0.824
TP	70.82±3.88	72.52±3.84	71.26±3.94	-3.84	<0.001
ALB	42.4(40.6,44.4)	43.05(41.23,44.9)	42.6(40.8,44.6)	-1.95	0.051
GLOB	28.19±2.94	29.3±3	28.48±2.99	-3.3	0.001
A/G	1.52(1.38,1.65)	1.48(1.36,1.61)	1.5(1.38,1.63)	-1.61	0.107
ALT	22.6(15.9,35.78)	33.9(18.9,54.68)	24.76(16.48,42.15)	-3.97	<0.001
AST	22.45(18.6,27.63)	24.6(19.5,32.9)	22.97(19.18,28.73)	-2.6	0.009
AST/ALT	0.97(0.72,1.24)	0.73(0.53,1.07)	0.93(0.65,1.17)	-4.37	<0.001
TBA	2.9(1.8,3.8)	2.85(1.63,4.83)	2.9(1.8,3.9)	-0.77	0.442
GLU	4.51(4.29,4.78)	4.5(4.23,4.81)	4.51(4.28,4.78)	-0.34	0.733
GLU+				7.67	0.006
+	1(0.3)	99(95.2)	396(98.5)
-	297(99.7)	5(4.8)	6(1.5)
BUN	4.15±0.96	3.98±1.03	4.1±0.98	1.52	0.13
Cr	44.5(40.35,50.93)	47.85(43.48,53.58)	45(40.83,51.63)	-3.12	0.002
UA	365.74(313,418.25)	409(348.5,489)	368(322,430)	-4.69	<0.001
TG	1(0.76,1.26)	1.85(1.52,2.37)	1.12(0.84,1.53)	-11.17	<0.001
TG+				196.71	<0.001
+	29(9.7)	85(81.7）	288（71.6）
-	269（90.3）	19（18.3）	114（28.4）
CHOL	3.75(3.35,4.16)	4.07(3.65,4.71)	3.83(3.38,4.31)	-4.49	<0.001
HDL-C	1.27(1.13,1.39)	1.07(0.95,1.25)	1.23(1.07,1.37)	-7.08	<0.001
LDL-C	2.02(1.7,2.37)	2.3(1.9,2.81)	2.08(1.75,2.48)	-3.82	<0.001
Lipid				89.35	<0.001
+	25（8.4）	53（51）	324（80.6）
-	273（91.6）	51（49）	78（19.4）
Hepatic hemoglobin	15.45(14.79,15.95)	15.7(15.24,16.28)	15.52(14.9,16.01)	-3.72	<0.001
HbA1c	0.75(0.72,0.79)	0.76(0.72,0.8)	0.75(0.72,0.79)	-1.93	0.053
HbA1c%	4.91(4.73,5.06)	4.87(4.65,5.06)	4.9(4.72,5.06)	-0.89	0.375
Serum cortisol	8.63(6.35,10.69)	9.86(7.28,13.14)	9.08(6.56,11.21)	-3.31	0.001
INS	19.89(14.2,27.42)	25.84(18.5,36.68)	21.88(15.06,29.73)	-4.9	<0.001
C-Peptide	2.89(2.3,3.4)	3.53(2.83,4.42)	3.03(2.4,3.73)	-5.76	<0.001
Cu	0.93(0.85,0.99)	0.95(0.86,1.01)	0.93(0.85,1)	-1.21	0.225
Zn	6.69±1.04	6.79±1.13	6.72±1.06	-0.86	0.39
Ca	61.82(58.49,65.29)	61.85(58.56,65.33)	61.84(58.53,65.29)	-0.17	0.862
Mg	36.66(34.24,39.34)	37.15(35.15,39.34)	36.84(34.45,39.34)	-1.18	0.24
Fe	410.79±49.02	413.48±51.41	411.49±49.6	-0.48	0.635
BPb	27.02(21.5,33.78)	25.29(20.61,33.1)	26.89(21.28,33.69)	-1.36	0.175
LS	5.1(4.4,5.61)	5.33(4.83,6.15)	5.15(4.5,5.73)	-3.16	0.002
H	0.23(0.2,0.3)	0.2(0.2,0.27)	0.22(0.2,0.28)	-1.08	0.281
Fatty liver parameters	231.2(221.61,240.11)	240.25(230.03,253.68)	231.2(223.33,245.59)	-4.75	<0.001
FLD	0.1(0.1,0.1)	0.1(0.1,0.1)	0.1(0.1,0.1)	-1.47	0.143
POS	91(84.6,96.55)	91(84.27,100)	91(84.31,97)	-0.85	0.395
