# Supplementary material for: A prediction nomogram for metabolic syndrome in children: A retrospective study
Source: PLoS One. 2025 Oct 10;20(10):e0334097. doi: 10.1371/journal.pone.0334097 (PMC12513670; doi:10.1371/journal.pone.0334097)
Supplement: S4 Table — GR% = Granulocyte ratio; LY% = Lymphocyte ratio; EOS% = Eosinophil ratio; MCV = Mean red cell volume; MCHC = Mean corpuscular hemoglobin concentration; MPV = Mean platelet volume; RDW-SD = Red blood cell volume distribution width; PDW = Platelet distribution width; T-bill = Total bilirubin; D-BIL = Direct bilirubin; IBIL = Indirect bilirubin; ALB = Albumin; TBA = Total biliary acid; GLU = Glucose; HbA1c% = Glycosylated hemoglobin ratio; H = Hardness; FLD = Fatty liver disease; POS = Probability Of Success; LS = Liver Stiffness. (XLSX) [file pone.0334097.s007.xlsx]

## Sheet: S4 Table
S4 Table. Results of the univariate logistic regression analysis of risk factors for 6-18 age group. GR% = Granulocyte ratio; LY% = Lymphocyte ratio; EOS% = Eosinophil ratio; MCV = Mean red cell volume; MCHC = Mean corpuscular hemoglobin concentration; MPV = Mean platelet volume; RDW-SD = Red blood cell volume distribution width; PDW = Platelet distribution width; T-bill = Total bilirubin; D-BIL …
Variables	β	S.E.	Waldχ²	OR(95%Cl)	P-value
NAFLD(1=yes, 2=no)	0.911169	0.203019	20.1429	2.489(1.671~3.703)	<0.001
Gender（1=Male，2=Female）	-0.0473543	0.219181	0.0466782	0.954(0.621~1.466)	0.828948
Age	0.188374	0.0473729	15.8119	1.207(1.1~1.325)	<0.001
Nation(1=Han，0=Other）	-0.415	0.320205	1.682	0.660(0.353~1.236)	0.195
Residence（1=Urban，0=Rural）	0.552	0.214	6.659	1.736(1.142~2.639)	0.00987586
Ht	0.0373906	0.00823144	20.6335	1.038(1.021~1.055)	<0.001
Wt	0.044283	0.00696365	40.4389	1.045(1.031~1.06)	<0.001
SBP	0.0499735	0.00756104	43.6835	1.051(1.036~1.067)	<0.001
SBP+	1.63286	0.21124	59.7508	5.118(3.383~7.744)	<0.001
DBP	0.0624021	0.00973737	41.0691	1.064(1.044~1.085)	<0.001
DBP+	1.18003	0.213055	30.6762	3.254(2.144~4.941)	<0.001
Hypertension+	2.11038	0.24688	73.0718	8.251(5.086~13.387)	<0.001
WC	0.0605898	0.00927312	42.6922	1.062(1.043~1.082)	<0.001
WC+	20.1563	4190.41	2.31371e-05	567266311.523(0~0)	0.996162
HC	0.0569171	0.00972095	34.2822	1.059(1.039~1.079)	<0.001
Neck circumference	0.205236	0.0311876	43.3056	1.228(1.155~1.305)	<0.001
WBC	0.132893	0.0495393	7.1962	1.142(1.036~1.259)	0.0073058
GR%	-0.178876	0.605976	0.0871351	0.836(0.255~2.742)	0.767851
LY%	-0.315289	1.24178	0.0644661	0.73(0.064~8.319)	0.799571
Monocyte ratio	-6.09659	6.71014	0.82549	0.002(0~1158.677)	0.36358
EOS%	-0.220018	0.579981	0.14391	0.803(0.257~2.501)	0.704425
MCV	0.0109227	0.0137337	0.632539	1.011(0.984~1.039)	0.426425
Basophil ratio	-21.7519	23.9679	0.823635	0(0~90114331158.832)	0.364119
Average RBC hemoglobin concentration	0.000371616	0.0064386	0.00333124	1(0.988~1.013)	0.953974
NEU	0.111593	0.0647497	2.97026	1.118(0.985~1.269)	0.084808
Lymphocyte count	0.384457	0.126992	9.16522	1.469(1.145~1.884)	0.00246657
Coefficient of variation of red blood cell distribution width	-0.092638	0.0964934	0.921687	0.912(0.754~1.101)	0.337032
Number of eosinophils	0.435574	0.59788	0.530757	1.546(0.479~4.99)	0.466289
Number of monocytes	1.13795	0.713398	2.54439	3.12(0.771~12.631)	0.110686
Number of basophils	7.07839	5.17717	1.86932	1186.055(0.046~30263711.63)	0.171553
RBC	0.653419	0.246635	7.01899	1.922(1.185~3.117)	0.00806497
Hb	0.0657952	0.0118364	30.8993	1.068(1.044~1.093)	<0.001
HCT	0.200144	0.0391488	26.1366	1.222(1.131~1.319)	<0.001
MCHC	0.117205	0.0601052	3.80252	1.124(0.999~1.265)	0.0511754
MPV	-0.011818	0.0139853	0.71408	0.988(0.962~1.016)	0.398093
RDW-SD	0.0347968	0.0319948	1.18282	1.035(0.972~1.102)	0.276782
PCT	5.29673	1.62439	10.6325	199.683(8.273~4819.735)	0.00111117
PLT	0.00436062	0.00146614	8.846	1.004(1.001~1.007)	0.00293732
PDW	-0.0180969	0.0355447	0.259215	0.982(0.916~1.053)	0.61066
BAKP	-0.00948541	0.00551086	2.9626	0.991(0.98~1.001)	0.0852107
T-bill	-0.0256555	0.0235416	1.18765	0.975(0.931~1.021)	0.275804
D-BIL	-0.0992364	0.0703813	1.98805	0.906(0.789~1.039)	0.158545
IBIL	-0.0207136	0.0229169	0.816959	0.979(0.936~1.024)	0.366071
TP	0.103943	0.0258004	16.2306	1.11(1.055~1.167)	<0.001
ALB	0.0448351	0.0336485	1.77544	1.046(0.979~1.117)	0.18271
GLOB	0.141375	0.0342593	17.0291	1.152(1.077~1.232)	<0.001
A/G	-1.37378	0.507969	7.31403	0.253(0.094~0.685)	0.00684184
ALT	0.0135968	0.00307667	19.5304	1.014(1.008~1.02)	<0.001
AST	0.0239531	0.00673203	12.6599	1.024(1.011~1.038)	<0.001
AST/ALT	-1.56184	0.278376	31.4783	0.21(0.122~0.362)	<0.001
TBA	0.0405035	0.0275228	2.16572	1.041(0.987~1.099)	0.141119
GLU	0.291413	0.171117	2.90022	1.338(0.957~1.872)	0.0885674
GLU+	1.98829	0.713898	7.75687	7.303(1.802~29.592)	0.00535085
BUN	-0.191331	0.100531	3.6222	0.826(0.678~1.006)	0.0570133
Cr	0.0391927	0.0105006	13.9309	1.04(1.019~1.062)	<0.001
UA	0.00737046	0.00118749	38.524	1.007(1.005~1.01)	<0.001
TG	2.37395	0.227221	109.156	10.74(6.88~16.765)	<0.001
TG+	3.81337	0.271743	196.924	45.303(26.596~77.167)	<0.001
CHOL	0.586452	0.13824	17.9969	1.798(1.371~2.357)	<0.001
HDL-C	-3.89735	0.520154	56.1404	0.02(0.007~0.056)	<0.001
LDL-C	0.637686	0.155712	16.7715	1.892(1.394~2.567)	<0.001
Lipid	2.55186	0.24139	111.757	12.831(7.994~20.594)	<0.001
Hepatic hemoglobin	0.414532	0.0982073	17.8168	1.514(1.249~1.835)	<0.001
HbA1c	4.56431	1.29207	12.4789	95.996(7.628~1208.005)	<0.001
HbA1c%	0.402032	0.215298	3.48691	1.495(0.98~2.28)	0.0618558
Serum cortisol	0.0443822	0.0178491	6.18278	1.045(1.009~1.083)	0.0129
INS	0.0398854	0.00733223	29.5907	1.041(1.026~1.056)	<0.001
C-Peptide	0.657686	0.0955373	47.3905	1.93(1.601~2.328)	<0.001
Cu	0.216778	0.835815	0.0672684	1.242(0.241~6.391)	0.795356
Zn	0.0632524	0.0911331	0.481728	1.065(0.891~1.274)	0.487641
Ca	0.00472072	0.0103776	0.206929	1.005(0.985~1.025)	0.649185
Mg	0.0188302	0.0183661	1.05117	1.019(0.983~1.056)	0.305237
Fe	0.000764749	0.00203917	0.140648	1.001(0.997~1.005)	0.707638
BPb	-0.000950614	0.00817547	0.0135202	0.999(0.983~1.015)	0.907433
LS	0.275841	0.0812008	11.5397	1.318(1.124~1.545)	0.000681243
H	-0.968459	1.21716	0.633087	0.38(0.035~4.125)	0.426225
Fatty liver parameters	0.0310618	0.00585959	28.1007	1.032(1.02~1.043)	<0.001
FLD	-4.84587	2.93373	2.72838	0.008(0~2.47)	0.0985794
POS	0.00942471	0.0121634	0.600379	1.009(0.986~1.034)	0.438433
