# Supplementary material for: A prediction nomogram for metabolic syndrome in children: A retrospective study
Source: PLoS One. 2025 Oct 10;20(10):e0334097. doi: 10.1371/journal.pone.0334097 (PMC12513670; doi:10.1371/journal.pone.0334097)
Supplement: S5 Table — VIF = Variance Inflation Factor. (XLSX) [file pone.0334097.s008.xlsx]

## Sheet: S5 Table
S5 Table. VIF Results for the 6-18 Age Group. VIF = Variance Inflation Factor.
Variable	Tolerance	VIF Value
NAFLD (1=yes, 2=no)	0.658981	1.51749
Age	0.310897	3.21649
Residence	0.909847	1.09909
Ht	0.183901	5.43772
Wt	0.114831	8.70845
HC	0.153824	6.50092
Neck circumference	0.28938	3.45566
WBC	0.568949	1.75763
Lymphocyte count	0.637095	1.56962
RBC	0.70396	1.42054
Hb	0.388076	2.57681
HCT	0.607538	1.64599
PCT	0.152713	6.54824
PLT	0.162833	6.14124
TP	0.0432869	23.1017
GLOB	0.0129555	77.1874
A/G	0.0231269	43.2397
ALT,GPT	0.150257	6.65526
AST,GOT	0.197804	5.05552
AST/ALT	0.414919	2.41011
Cr	0.561247	1.78175
UA	0.585295	1.70854
Hepatic hemoglobin	0.516466	1.93624
HbA1c	0.588581	1.699
Serum cortisol	0.929821	1.07548
INS	0.135554	7.37712
C-Peptide	0.119932	8.33807
LS	0.811926	1.23164
Fatty liver parameters	0.74631	1.33993
