# Supplementary material for: A prediction nomogram for metabolic syndrome in children: A retrospective study
Source: PLoS One. 2025 Oct 10;20(10):e0334097. doi: 10.1371/journal.pone.0334097 (PMC12513670; doi:10.1371/journal.pone.0334097)
Supplement: S6 Table — GR% = Granulocyte ratio; LY% = Lymphocyte ratio; EOS% = Eosinophil ratio; MCV = Mean red cell volume; MCHC = Mean corpuscular hemoglobin concentration; MPV = Mean platelet volume; RDW-SD = Red blood cell volume distribution width; PDW = Platelet distribution width; T-bill = Total bilirubin; D-BIL = Direct bilirubin; IBIL = Indirect bilirubin; ALB = Albumin; TBA = Total biliary acid; GLU = Glucose; HbA1c% = Glycosylated hemoglobin ratio; H = Hardness; FLD = Fatty liver disease; POS = Probability Of Success; LS = Liver Stiffness. (XLSX) [file pone.0334097.s009.xlsx]

## Sheet: S6 Table
S6 Table. Results of the univariate logistic regression analysis of risk factors for 6-9age group. GR% = Granulocyte ratio; LY% = Lymphocyte ratio; EOS% = Eosinophil ratio; MCV = Mean red cell volume; MCHC = Mean corpuscular hemoglobin concentration; MPV = Mean platelet volume; RDW-SD = Red blood cell volume distribution width; PDW = Platelet distribution width; T-bill = Total bilirubin; D-BIL = …
Variables	β	S.E.	Waldχ²	OR(95%Cl)	P-value
NAFLD(1=yes, 2=no)	1.10061	0.455081	5.8491	3.006(1.232~7.334)	0.015585
Gender（1=Male，2=Female）	-0.119272	0.391303	0.0929079	0.888(0.412~1.911)	0.760512
Age	0.342	0.22	2.401	1.41(0.91~2.17)	0.121
Nation(1=Han，0=Other）	-0.157838	0.531304	0.0882548	0.854(0.301~2.419)	0.766408
Residence（1=Urban，0=Rural）	-0.110863	0.458912	0.0583594	0.895(0.364~2.2)	0.809108
Ht	0.0549682	0.0238752	5.30063	1.057(1.008~1.107)	0.0213177
Wt	0.0605088	0.0198212	9.31915	1.062(1.022~1.104)	0.00226771
SBP	0.0505993	0.0136543	13.7326	1.052(1.024~1.08)	<0.001
SBP+	2.0285	0.434686	21.777	7.603(3.243~17.823)	<0.001
DBP	0.0458153	0.0161383	8.05948	1.047(1.014~1.081)	0.00452661
DBP+	1.11186	0.395701	7.89523	3.04(1.4~6.602)	0.00495653
Hypertension+	2.22612	0.507018	19.2776	9.264(3.429~25.025)	<0.001
WC	0.0731049	0.0221104	10.932	1.076(1.03~1.123)	0.000945195
WC+	19.6988	6893.04	8.16693e-06	358994532.915(0~0)	0.99772
HC	0.0696097	0.0252398	7.60619	1.072(1.02~1.126)	0.00581682
Neck circumference	0.196465	0.0661044	8.83306	1.217(1.069~1.385)	0.00295821
WBC	0.102425	0.0928784	1.21614	1.108(0.923~1.329)	0.270119
GR%	-2.50544	2.04758	1.49722	0.082(0.001~4.517)	0.2211
LY%	2.39888	2.16616	1.22642	11.011(0.158~768.52)	0.268105
Monocyte ratio	2.83617	12.5556	0.0510262	17.05(0~829920919900.129)	0.821287
EOS%	-0.0756278	0.438406	0.0297585	0.927(0.393~2.189)	0.863039
MCV	0.00230076	0.0240084	0.00918364	1.002(0.956~1.051)	0.923655
Basophil ratio	-35.6707	47.2277	0.570464	0(0~5.11369603874275E+24)	0.450074
Average RBC hemoglobin concentration	0.0123488	0.0168263	0.538606	1.012(0.98~1.046)	0.463011
NEU	0.00229704	0.126903	0.000327639	1.002(0.782~1.285)	0.985558
Lymphocyte count	0.523844	0.234072	5.00847	1.689(1.067~2.671)	0.0252236
Coefficient of variation of red blood cell distribution width	0.0438657	0.195963	0.0501072	1.045(0.712~1.534)	0.822877
Number of eosinophils	1.5846	1.17781	1.81005	4.877(0.485~49.061)	0.178502
Number of monocytes	1.96327	1.3503	2.11398	7.123(0.505~100.464)	0.14596
Number of basophils	-19.2897	20.3453	0.898923	0(0~872008750.836)	0.343071
RBC	0.672211	0.475921	1.99499	1.959(0.771~4.978)	0.15782
Hb	0.0491103	0.0239374	4.20912	1.05(1.002~1.101)	0.0402071
HCT	0.158082	0.0814647	3.76553	1.171(0.998~1.374)	0.0523193
MCHC	0.0174658	0.0960077	0.033095	1.018(0.843~1.228)	0.855645
MPV	-0.092829	0.155237	0.357582	0.911(0.672~1.235)	0.549852
RDW-SD	0.00373792	0.0872931	0.00183358	1.004(0.846~1.191)	0.965845
PCT	3.24968	3.47449	0.874779	25.782(0.028~23378.035)	0.349636
PLT	0.00193818	0.00316494	0.375021	1.002(0.996~1.008)	0.54028
PDW	0.0764769	0.0983359	0.604835	1.079(0.89~1.309)	0.436739
BAKP	-0.0076835	0.0107048	0.515179	0.992(0.972~1.013)	0.472905
T-bill	-0.101804	0.0614344	2.74604	0.903(0.801~1.019)	0.0974954
D-BIL	-0.367201	0.188251	3.80479	0.693(0.479~1.002)	0.051106
IBIL	-0.106329	0.0764577	1.93402	0.899(0.774~1.044)	0.164319
TP	0.0617159	0.0523555	1.38953	1.064(0.96~1.179)	0.238484
ALB	-0.0196092	0.0629933	0.0969018	0.981(0.867~1.109)	0.75558
GLOB	0.138624	0.0728361	3.6223	1.149(0.996~1.325)	0.0570102
A/G	-1.26888	0.945323	1.80168	0.281(0.044~1.793)	0.179509
ALT	0.0313899	0.00874423	12.8865	1.032(1.014~1.05)	<0.001
AST	0.0492798	0.0183278	7.22966	1.051(1.013~1.089)	0.00717088
AST/ALT	-1.93674	0.556666	12.1046	0.144(0.048~0.429)	0.00050297
TBA	0.0302895	0.0423216	0.512222	1.031(0.949~1.12)	0.474178
GLU	0.383516	0.468422	0.670338	1.467(0.586~3.675)	0.412934
GLU+	1.0307	1.23924	0.691762	2.803(0.247~31.803)	0.405566
BUN	-0.11925	0.194703	0.37512	0.888(0.606~1.3)	0.540227
Cr	0.0139509	0.0311336	0.200792	1.014(0.954~1.078)	0.654083
UA	0.00648934	0.00264341	6.0266	1.007(1.001~1.012)	0.0140919
TG	1.96786	0.373697	27.7301	7.155(3.44~14.884)	<0.001
TG+	3.97989	0.524272	57.6273	53.511(19.151~149.522)	<0.001
CHOL	0.271489	0.280097	0.93948	1.312(0.758~2.272)	0.332412
HDL-C	-4.50679	0.99705	20.4315	0.011(0.002~0.078)	<0.001
LDL-C	0.374109	0.298769	1.56792	1.454(0.809~2.611)	0.210509
Lipid	2.79766	0.455086	37.7923	16.406(6.724~40.029)	<0.001
Hepatic hemoglobin	0.251096	0.212259	1.39942	1.285(0.848~1.949)	0.236821
HbA1c	6.91592	3.14782	4.82704	1008.198(2.109~481915.934)	0.0280166
HbA1c%	0.998989	0.5909	2.8582	2.716(0.853~8.646)	0.0909089
Serum cortisol	0.0146376	0.0266004	0.302806	1.015(0.963~1.069)	0.582129
INS	0.0645636	0.0237934	7.36314	1.067(1.018~1.118)	0.00665743
C-Peptide	0.973775	0.262867	13.7229	2.648(1.582~4.433)	<0.001
Cu	-1.37387	1.60682	0.731073	0.253(0.011~5.903)	0.392536
Zn	-0.0198375	0.176996	0.0125617	0.98(0.693~1.387)	0.910761
Ca	0.0485851	0.0309071	2.47109	1.05(0.988~1.115)	0.115957
Mg	0.0106366	0.0340252	0.0977246	1.011(0.945~1.08)	0.754577
Fe	-9.56917e-05	0.00418863	0.000521922	1(0.992~1.008)	0.981773
BPb	0.0214611	0.0135662	2.50256	1.022(0.995~1.049)	0.113662
LS	0.0822257	0.192204	0.183017	1.086(0.745~1.582)	0.668793
H	0.32348	2.28894	0.0199722	1.382(0.016~122.698)	0.887615
Fatty liver parameters	0.0248767	0.0126734	3.85303	1.025(1~1.051)	0.0496562
FLD	3.15385	5.42885	0.337495	23.426(0.001~978919.46)	0.561279
POS	0.020675	0.0251532	0.675623	1.021(0.972~1.072)	0.411098
