# Supplementary material for: A prediction nomogram for metabolic syndrome in children: A retrospective study
Source: PLoS One. 2025 Oct 10;20(10):e0334097. doi: 10.1371/journal.pone.0334097 (PMC12513670; doi:10.1371/journal.pone.0334097)
Supplement: S7 Table — VIF = Variance Inflation Factor. (XLSX) [file pone.0334097.s010.xlsx]

## Sheet: S7 Table
S7 Table. VIF Results for the 6-9 Age Group. VIF = Variance Inflation Factor.
Variable	Tolerance	VIF Value
NAFLD	0.620568	1.61143
Ht	0.318977	3.13502
Wt	0.0988877	10.1125
HC	0.176988	5.6501
Neck circumference	0.399765	2.50147
Lymphocyte count	0.913893	1.09422
HB	0.838311	1.19287
ALT	0.102127	9.79171
AST	0.169003	5.91705
AST/ALT	0.238411	4.19443
UA	0.77119	1.2967
HbA1c	0.753088	1.32787
INS	0.325684	3.07046
C-Peptide	0.280733	3.5621
Fatty liver parameters	0.79835	1.25258
