# Supplementary material for: A prediction nomogram for metabolic syndrome in children: A retrospective study
Source: PLoS One. 2025 Oct 10;20(10):e0334097. doi: 10.1371/journal.pone.0334097 (PMC12513670; doi:10.1371/journal.pone.0334097)
Supplement: S8 Table — GR% = Granulocyte ratio; LY% = Lymphocyte ratio; EOS% = Eosinophil ratio; MCV = Mean red cell volume; MCHC = Mean corpuscular hemoglobin concentration; MPV = Mean platelet volume; RDW-SD = Red blood cell volume distribution width; PDW = Platelet distribution width; T-bill = Total bilirubin; D-BIL = Direct bilirubin; IBIL = Indirect bilirubin; ALB = Albumin; TBA = Total biliary acid; GLU = Glucose; HbA1c% = Glycosylated hemoglobin ratio; H = Hardness; FLD = Fatty liver disease; POS = Probability Of Success; LS = Liver Stiffness. (XLSX) [file pone.0334097.s011.xlsx]

## Sheet: S8 Table
S8 Table. Results of the univariate logistic regression analysis of risk factors for 10-18 age group. GR% = Granulocyte ratio; LY% = Lymphocyte ratio; EOS% = Eosinophil ratio; MCV = Mean red cell volume; MCHC = Mean corpuscular hemoglobin concentration; MPV = Mean platelet volume; RDW-SD = Red blood cell volume distribution width; PDW = Platelet distribution width; T-bill = Total bilirubin; D-BIL…
Variables	β	S.E.	Waldχ²	OR(95%Cl)	P-value
NAFLD(1=yes, 2=no)	0.729127	0.2329	9.80091	2.073(1.313~3.273)	0.00174425
Gender（1=Male，2=Female）	-0.0231224	0.269886	0.00734017	0.977(0.576~1.658)	0.931725
Age	0.172158	0.0781693	4.85045	1.188(1.019~1.385)	0.0276389
Nation(1=Han，0=Other）	-0.677399	0.403897	2.81286	0.508(0.23~1.121)	0.0935114
Residence（1=Urban，0=Rural）	0.763412	0.25013	9.31503	2.146(1.314~3.503)	0.00227282
Ht	0.0313013	0.0116053	7.2747	1.032(1.009~1.056)	0.00699327
Wt	0.0431409	0.00890456	23.4722	1.044(1.026~1.062)	<0.001
SBP	0.0466095	0.00920385	25.6454	1.048(1.029~1.067)	<0.001
SBP+	1.47901	0.245186	36.3876	4.389(2.714~7.096)	<0.001
DBP	0.0699651	0.0124695	31.4822	1.072(1.047~1.099)	<0.001
DBP+	1.25672	0.258457	23.6431	3.514(2.117~5.832)	<0.001
Hypertension+	2.08555	0.285552	53.3423	8.049(4.599~14.087)	<0.001
WC	0.0555554	0.0112174	24.5283	1.057(1.034~1.081)	<0.001
WC+	20.3666	5277.6	1.48924e-05	700039648.774(0~0)	0.996921
HC	0.0527231	0.0122076	18.6527	1.054(1.029~1.08)	<0.001
Neck circumference	0.20531	0.0395875	26.8968	1.228(1.136~1.327)	<0.001
WBC	0.157191	0.0596415	6.94641	1.17(1.041~1.315)	0.00839875
GR%	-0.0988929	0.539641	0.033583	0.906(0.315~2.609)	0.854597
LY%	-1.20057	1.54029	0.607528	0.301(0.015~6.162)	0.43572
Monocyte ratio	-9.80826	8.13744	1.45281	0(0~464.436)	0.228078
EOS%	-10.5153	6.22621	2.85232	0(0~5.408)	0.0912425
MCV	0.0110255	0.0160187	0.473742	1.011(0.98~1.043)	0.491271
Basophil ratio	-8.79566	23.1339	0.144557	0(0~7442822266653650)	0.703793
Average RBC hemoglobin concentration	-0.00139179	0.00642023	0.0469946	0.999(0.986~1.011)	0.828378
NEU	0.161758	0.0786133	4.23386	1.176(1.008~1.371)	0.0396251
Lymphocyte count	0.396963	0.157624	6.34247	1.487(1.092~2.026)	0.0117881
Coefficient of variation of red blood cell distribution width	-0.138659	0.110419	1.5769	0.871(0.701~1.081)	0.209207
Number of eosinophils	0.00079769	0.695888	1.31398e-06	1.001(0.256~3.915)	0.999085
Number of monocytes	0.918185	0.842796	1.1869	2.505(0.48~13.066)	0.275955
Number of basophils	13.4865	7.57329	3.17123	719629.404(0.257~2011445705733.4)	0.0749458
RBC	0.580878	0.292788	3.93606	1.788(1.007~3.173)	0.0472612
Hb	0.0655127	0.0138922	22.2386	1.068(1.039~1.097)	<0.001
HCT	0.193094	0.0455894	17.9394	1.213(1.109~1.326)	<0.001
MCHC	0.140668	0.0734491	3.66787	1.151(0.997~1.329)	0.0554709
MPV	-0.00792607	0.0143404	0.305488	0.992(0.965~1.02)	0.580462
RDW-SD	0.0250733	0.0343652	0.532337	1.025(0.959~1.097)	0.465626
PCT	5.98716	1.85297	10.4401	398.282(10.542~15046.677)	0.00123307
PLT	0.00526393	0.00166656	9.97656	1.005(1.002~1.009)	0.00158546
PDW	-0.0513328	0.0539078	0.906749	0.95(0.855~1.056)	0.340978
BAKP	-0.0090479	0.006553	1.9064	0.991(0.978~1.004)	0.167363
T-bill	-0.0219425	0.02586	0.719974	0.978(0.93~1.029)	0.396152
D-BIL	-0.0981209	0.0798572	1.50971	0.907(0.775~1.06)	0.219183
IBIL	-0.0159297	0.0234961	0.459646	0.984(0.94~1.031)	0.497789
TP	0.111041	0.0300173	13.6845	1.117(1.054~1.185)	<0.001
ALB	0.0844144	0.0414635	4.14477	1.088(1.003~1.18)	0.0417634
GLOB	0.125839	0.0392414	10.2835	1.134(1.05~1.225)	0.00134223
A/G	-1.16381	0.612345	3.6122	0.312(0.094~1.037)	0.0573573
ALT	0.00949787	0.00321267	8.74015	1.01(1.003~1.016)	0.00311278
AST	0.0183829	0.00709441	6.71425	1.019(1.004~1.033)	0.00956457
AST/ALT	-1.26817	0.329311	14.83	0.281(0.148~0.536)	<0.001
TBA	0.0497721	0.0365919	1.85013	1.051(0.978~1.129)	0.173768
GLU	0.274895	0.185679	2.19184	1.316(0.915~1.894)	0.138743
GLU+	2.70805	1.10158	6.04345	15(1.732~129.943)	0.013958
BUN	-0.179315	0.118728	2.28101	0.836(0.662~1.055)	0.130967
Cr	0.0340201	0.0120964	7.90972	1.035(1.01~1.059)	0.00491698
UA	0.0070207	0.00136711	26.3725	1.007(1.004~1.01)	<0.001
TG	2.52366	0.284801	78.5193	12.474(7.138~21.799)	<0.001
TG+	3.72563	0.320307	135.29	41.497(22.15~77.744)	<0.001
CHOL	0.698493	0.163242	18.3088	2.011(1.46~2.769)	<0.001
HDL-C	-3.5059	0.61153	32.8673	0.03(0.009~0.1)	<0.001
LDL-C	0.750024	0.185657	16.3203	2.117(1.471~3.046)	<0.001
Lipid	2.42906	0.286599	71.8338	11.348(6.471~19.901)	<0.001
Hepatic hemoglobin	0.423989	0.112703	14.1527	1.528(1.225~1.906)	<0.001
HbA1c	3.5056	1.34993	6.7437	33.301(2.363~469.384)	0.00940791
HbA1c%	0.217198	0.232456	0.873034	1.243(0.788~1.96)	0.350117
Serum cortisol	0.0945317	0.0288327	10.7494	1.099(1.039~1.163)	0.00104314
INS	0.0334035	0.00783374	18.1821	1.034(1.018~1.05)	<0.001
C-Peptide	0.574537	0.106352	29.184	1.776(1.442~2.188)	<0.001
Cu	0.809145	1.00076	0.653723	2.246(0.316~15.968)	0.418785
Zn	0.0924783	0.107345	0.742188	1.097(0.889~1.354)	0.388961
Ca	-0.00143785	0.0115784	0.0154216	0.999(0.976~1.021)	0.90117
Mg	0.0217824	0.0218446	0.994312	1.022(0.979~1.067)	0.318691
Fe	0.00111337	0.00233804	0.226763	1.001(0.997~1.006)	0.633934
BPb	-0.0145591	0.0105637	1.8995	0.986(0.965~1.006)	0.168135
LS	0.290212	0.0909095	10.1909	1.337(1.119~1.597)	0.00141138
H	-1.42554	1.44807	0.969128	0.24(0.014~4.107)	0.324898
Fatty liver parameters	0.0298269	0.0066969	19.8368	1.03(1.017~1.044)	<0.001
FLD	-7.52806	3.47363	4.69677	0.001(0~0.487)	0.0302194
POS	0.00660744	0.0139081	0.225699	1.007(0.98~1.034)	0.634732
