# Supplementary material for: A prediction nomogram for metabolic syndrome in children: A retrospective study
Source: PLoS One. 2025 Oct 10;20(10):e0334097. doi: 10.1371/journal.pone.0334097 (PMC12513670; doi:10.1371/journal.pone.0334097)
Supplement: S9 Table — VIF = Variance Inflation Factor. (XLSX) [file pone.0334097.s012.xlsx]

## Sheet: S9 Table
S9 Table. VIF Results for the 10-18 Age Group. VIF = Variance Inflation Factor.
Variable	Tolerance	VIF Value
NAFLD	0.669853	1.49286
Age	0.472872	2.11474
Residence	0.886219	1.12839
Ht	0.29593	3.37918
Wt	0.171243	5.83964
HC	0.186632	5.35812
Neck circumference	0.313009	3.1948
WBC	0.0692735	14.4355
Number of neutrophils	0.0973273	10.2746
Lymphocyte count	0.389737	2.56583
RBC	0.633999	1.57729
HB	0.362572	2.75807
HCT	0.597844	1.67268
PCT	0.133717	7.47848
PLT	0.145292	6.88271
TP	0.00492494	203.048
ALB	0.0102771	97.3036
GLOB	0.00839441	119.127
ALT	0.155769	6.41975
AST	0.186552	5.36042
AST/ALT	0.463208	2.15886
Cr	0.556019	1.7985
UA	0.518929	1.92705
Hepatic hemoglobin	0.485717	2.05881
HbA1c	0.586693	1.70447
Serum cortisol	0.902986	1.10744
INS	0.111656	8.95607
C-Peptide	0.0998013	10.0199
LS	0.72692	1.37567
Fatty liver parameters	0.699095	1.43042
FLD	0.83149	1.20266
